# Supplementary material for: Comparing phonological and orthographic networks: A multiplex analysis
Source: PLoS One. 2021 Feb 1;16(2):e0245263. doi: 10.1371/journal.pone.0245263 (PMC7850493; doi:10.1371/journal.pone.0245263)
Supplement: S1 File — (TXT) [file pone.0245263.s001.txt]

Details of our databases are available online https://doi.org/10.6084/m9.figshare.12735380.v4 [23].
